# Supplementary material for: A Soluble Porous Coordination Polymer for Fluorescence Sensing of Explosives and Toxic Anions under Homogeneous Environment
Source: Sensors (Basel). 2023 Dec 9;23(24):9719. doi: 10.3390/s23249719 (PMC10747015; doi:10.3390/s23249719)
Supplement: Supplementary file 1 [file sensors-23-09719-s001.zip]

Archive with 1 entries (1 files):
- sensors-2667401-supplementary.pdf
